# Supplementary material for: Identification and Prognostic Analysis of Immune-Related Genes Co-Regulated by Key Histone Modifications in Breast Cancer
Source: Curr Issues Mol Biol. 2026 Jun 1;48(6):582. doi: 10.3390/cimb48060582 (PMC13298358; doi:10.3390/cimb48060582)
Supplement: Supplementary file 1 [file cimb-48-00582-s001.zip]

Archive with 4 entries (4 files):
- Supplementary material.pdf
- Table S2.pdf
- Table S1.pdf
- Table S3.pdf
